# Supplementary material for: Conformational Dynamics of the Activated GLP-1 Receptor-Gs Complex Revealed by Cross-Linking Mass Spectrometry and Integrative Structure Modeling
Source: ACS Cent Sci. 2023 Apr 24;9(5):992–1007. doi: 10.1021/acscentsci.3c00063 (PMC10214531; doi:10.1021/acscentsci.3c00063)
Supplement: Supplementary file 2 — oc3c00063_si_002.xlsx [file oc3c00063_si_002.xlsx]

## Sheet: Sheet 1
Supplementary Table 1. Sequence lengths used in this work and in the cryo-EM structure of the GLP-1 receptor-Gs complex (PDB 6X18)
	Sequence Length		Unstructured Components in
Subunit	This work	Cryo-EM structure	This work	Cryo-EM structure
GLP-1R	440	440	N/A	1-5, 107-112, 316-320, 401-440
GLP-1	31	30	N/A	N/A
Gα	394	394	N/A	1-10, 65-86, 117-118, 255-261
Gβ	340	340	N/A	1-2
Gγ	71	71	N/A	1-6,63-71
NB35	129	128	N/A	127-128
Note 1: Sequences of GLP-1 receptor-Gs complex used in this work are more complete than those used in cryo-EM structure (PDB 6X18).
N/A: not applicable.
