# Supplementary material for: Conformational Dynamics of the Activated GLP-1 Receptor-Gs Complex Revealed by Cross-Linking Mass Spectrometry and Integrative Structure Modeling
Source: ACS Cent Sci. 2023 Apr 24;9(5):992–1007. doi: 10.1021/acscentsci.3c00063 (PMC10214531; doi:10.1021/acscentsci.3c00063)
Supplement: Supplementary file 4 — oc3c00063_si_004.xlsx [file oc3c00063_si_004.xlsx]

## Sheet: Sheet1
Supplementary Table 3. Summary of integrative structure determination of the GLP-1 receptor-Gs complex
1) Gathering Information
Statistical inferences, physical principles and prior models	GLP-1R: experimental structure, 6X18:R
	GLP-1: experimental structure, 6X18:P
	Gα: experimental structure, 6X18:A
	Gβ: experimental structure, 6X18:B
	Gγ: experimental structure, 6X18:G
	NB35: experimental structure, 6X18:N
	Membrane protein: GLP-1R
	Excluded volume
	Sequence connectivity
Ressidue-specific chemical cross-linking	228 BS3 cross-links
	203 DSG cross-links
	126 EDC cross-links
	40 KArGO cross-links
2) Representating the system
Composition (number of copies)	GLP-1R:GLP-1:Gα:Gβ:Gγ:NB35 1:1:1:1:1:1
Structured components	GLP-1R: 6-106,113-315,321-400
	GLP-1: 1-30
	Gα: 11-64,87-116,119-254
	Gβ: 3-340
	Gγ:7-62
	NB35: 1-126
Unstructured components	GLP-1R: 1-5, 107-112, 316-320, 401-440
	GLP-1: 31
	Gα: 1-10, 65-86, 117-118, 255-261
	Gβ: 1-2
	Gγ:1-6,63-71
	NB35: 127-129
Resolution of structured components	1 [R1] residue per bead
Resolution of unstructured components	1 [R1] residue per bead
Structural coverage	0.82
Rigib body (RB) definitions	RB1: GLP-1R:1-146, GLP-1R:151-234, GLP-1R:239-314, GLP-1R:321-382,GLP-1:1-31, Gα:11-46, Gα:194-248, Gα:287-292,Gα:313-391,Gβ:3-25,Gβ:49-340, Gγ:7-45,NB:2-127
	RB2: GLP-1R: 383-400
	RB3: Gα: 53-58
	RB4: Gα: 88-186
	RB5: Gα: 265-278
	RB6: Gα: 296-303
	RB7: Gβ: 30-32
Spatial restraints encoded into scoring function	Excluded volume; applied to the R1 representation
	Sequence connectivity; applied to the R1 representation
	Membrane restraint; applied to the R1 representation
	Cross-links distance-based restraints; applied to the R1 representation
3) Structural Sampling
Sampling method	Replica exchange Gibbs sampling, based on Metropolis Monte Carlo
Replica exchange temperature range	1.5-2.5
Number of runs	100
Number of structures generated	15000000
CPU time	total of 7 days on 72 processors
4) Validating the model
Models Selected for validation
Number of models that satisfy the input information	753840
Number of structures in samples A/B	308220/445620
χ2-test p-value	1 (> 0.05)
Cramer's V	0 (< 0.1)
Kolmogorov-Smirnov two-sample test D	0.11
Kolmogorov-Smirnov two-sample test p-value	0
Thoroughness of the structural sampling
Model precision	16.89Å
Validation by information used for modeling
Percent of excluded volume restrains per structure	0.99
Percent of sequence connectivity restraints satisfied per structure	0.99
Percent of membrane restraints satisfied per structure	0.99
Percent of cross-link restraints satisfied per structure	0.98
Validation by information not used for modeling
Number of GLP-1R:Gs interface residue contacts validated by signaling assays	24
5) Software and data availability
Software
Modeling programs	Integrative modeling platform (IMP), version 2.8.0
	MODELLER, version 10.2
Visualization and plotting	PyMOL, version 2.5.0
	Chimera, version 1.13
	Matplotlib version 3.3.4
Modeling scripts	https://github.com/salilab/GLP1R-Gs
Data availability
Cross-links data deposition	PXD039315 (ProteomeXchange), IPX0003164000 (iProX)
Modeling results	https://github.com/salilab/GLP1R-Gs
PDB-dev accession code	PDBDEV_00000200
