# Supplementary material for: Conformational Dynamics of the Activated GLP-1 Receptor-Gs Complex Revealed by Cross-Linking Mass Spectrometry and Integrative Structure Modeling
Source: ACS Cent Sci. 2023 Apr 24;9(5):992–1007. doi: 10.1021/acscentsci.3c00063 (PMC10214531; doi:10.1021/acscentsci.3c00063)
Supplement: Supplementary file 5 — oc3c00063_si_005.xlsx [file oc3c00063_si_005.xlsx]

## Sheet: BS3
Supplementary Table 4. The distance mapping and satisfaction of BS3 cross-links on the cryo-EM structure and the integrative structure ensemble of the GLP-1R-Gs complex
Protein 1	Residue 1	Protein 2	Residue 2	Cryo-EM structures					Integrtaive structures
				mean	std	min	max	% satisfaction	mean	std	min	max	% satisfaction
GLP1	20	GLP1	28	12.36	0	12.36	12.36	1	11.89	0	11.89	11.89	1
GLP1	1	GLP1	5	6.29	0	6.29	6.29	1	5.35	0	5.35	5.35	1
GLP1	11	GLP1	12	3.82	0	3.82	3.82	1	3.79	0	3.79	3.79	1
GLP1R	313	GLP1R	323	10.98	0	10.98	10.98	1	10.38	0	10.38	10.38	1
GLP1R	310	GLP1R	313	5.39	0	5.39	5.39	1	5.24	0	5.24	5.24	1
GLP1R	319	GLP1R	320	3.75	0.01	3.71	3.8	1	7.3	2.32	0.43	14.55	1
GLP1R	408	GLP1R	409	3.75	0.01	3.72	3.77	1	8.04	2.53	0.8	13.83	1
GLP1R	328	GLP1R	329	3.81	0	3.81	3.81	1	3.81	0	3.81	3.81	1
GLP1R	329	GLP1R	330	3.81	0	3.81	3.81	1	3.82	0	3.82	3.82	1
GLP1R	8	GLP1R	12	6.58	0	6.58	6.58	1	6.1	0	6.1	6.1	1
GLP1R	319	GLP1R	328	15.94	0.53	14.75	17.44	1	15.56	3.73	5.26	30.24	1
GLP1R	319	GLP1R	329	17.29	0.5	15.7	18.7	1	14.81	3.58	3.66	30.42	1
GLP1R	310	GLP1R	319	16.72	1.28	13.74	18.1	1	10.73	2.31	2.08	25	1
GLP1R	409	GLP1R	411	6.39	0.45	5.04	7.19	1	9.42	3.98	1	26.8	1
GA	338	GA	352	23.73	0	23.73	23.73	1	23.53	0	23.53	23.53	1
GA	82	GA	91	14.11	2.24	8.26	19.28	1	6.14	2.21	0.95	18.02	1
GA	293	GA	338	10.02	0	10.02	10.02	1	18.82	1.63	7.53	24.21	1
GA	293	GA	349	21.25	0	21.25	21.25	1	19.34	3.16	5.81	28.34	1
GA	293	GA	352	27.64	0	27.64	27.64	1	24.86	3.27	12.26	34.24	1
GA	280	GA	293	30.35	0	30.35	30.35	1	11.35	3.48	1.61	26.92	1
GA	51	GA	293	7.64	0	7.64	7.64	1	13.42	2.93	2.08	23.73	1
GA	53	GA	293	10.27	0	10.27	10.27	1	14.03	2.9	2.53	25.07	1
GA	271	GA	293	19.05	0	19.05	19.05	1	13.06	2.18	3.48	25.63	1
GA	293	GA	306	13.22	0	13.22	13.22	1	12.92	2.78	2.19	26.15	1
GA	82	GA	293	27.9	2.72	21.29	33.75	1	15.37	3.23	2.19	27.72	1
GA	88	GA	293	20.03	0	20.03	20.03	1	19.25	2.83	6.5	28.48	1
GA	293	GA	364	6.69	0	6.69	6.69	1	13.98	1.44	5.99	18.45	1
GA	300	GA	306	5.03	0	5.03	5.03	1	7.47	3.08	1.03	22.76	1
GA	300	GA	307	8.66	0	8.66	8.66	1	9.81	2.86	1.73	27.66	1
GA	300	GA	320	18.14	0	18.14	18.14	1	26.73	2.3	16.23	36.22	1
GA	17	GA	25	12.23	0	12.23	12.23	1	12.43	0	12.43	12.43	1
GA	58	GA	216	20.49	0	20.49	20.49	1	26.19	2.03	18.59	33.21	1
GA	82	GA	216	24.93	2.61	18.27	30.51	1	28.69	1.86	18.1	38.02	0.9998
GA	2	GA	34	44.15	7.12	25.12	56.95	0.12	9.72	2.74	1.53	26.43	1
GA	8	GA	17	15.25	1.36	11.17	17.43	1	11.77	3.75	1.69	31.6	1
GA	293	GA	358	22.44	0	22.44	22.44	1	19.76	2.62	7.54	27.39	1
GA	338	GA	364	10.62	0	10.62	10.62	1	11.03	0	11.03	11.03	1
GA	28	GA	34	9.77	0	9.77	9.77	1	9.89	0	9.89	9.89	1
GA	2	GA	28	35.89	6.99	15.67	48.78	0.46	16.95	3.66	6.46	31.19	1
GA	17	GA	28	16.47	0	16.47	16.47	1	16.44	0	16.44	16.44	1
GA	51	GA	91	17.75	0	17.75	17.75	1	6.98	2.22	1.07	17.71	1
GA	51	GA	58	13.35	0	13.35	13.35	1	7.45	1.97	0.84	16.27	1
GA	51	GA	88	14.51	0	14.51	14.51	1	7.8	2.45	1.16	19.6	1
GA	53	GA	90	14.74	0	14.74	14.74	1	11.02	2.06	5.19	19.24	1
GA	53	GA	91	15.26	0	15.26	15.26	1	7.66	1.96	1.66	15.87	1
GA	53	GA	306	22.01	0	22.01	22.01	1	19.84	4.01	4.18	35.57	1
GA	53	GA	84	17.02	1.44	13.45	19.09	1	8.67	3.33	0.87	26.31	1
GA	34	GA	51	34.84	0	34.84	34.84	1	26.97	1.87	18.54	35.28	1
GA	51	GA	300	16.23	0	16.23	16.23	1	18.6	3.23	4.33	32.07	1
GA	51	GA	82	25.54	2.09	20.3	30.04	1	5.41	2.01	0.53	18.13	1
GA	51	GA	204	20.88	0	20.88	20.88	1	10.41	2.67	2.99	24.56	1
GA	51	GA	210	17.87	0	17.87	17.87	1	12.56	1.5	4.98	20.77	1
GA	280	GA	285	10.11	0	10.11	10.11	1	6.54	2.07	1	24.06	1
GA	2	GA	17	24.09	5.46	11.44	35.02	0.99	30.03	3.77	17.54	38.54	0.9618
GA	58	GA	91	12.03	0	12.03	12.03	1	8.93	1.7	1.91	14.98	1
GA	34	GA	58	29.84	0	29.84	29.84	1	28.76	2.17	15.59	34.88	1
GA	58	GA	82	13.54	1.92	9.81	18.32	1	8.61	2.26	0.65	20.07	1
GA	58	GA	84	9.14	1.66	4.87	12.44	1	10.74	2.83	1.22	25.78	1
GA	300	GA	338	11.75	0	11.75	11.75	1	18.78	1.94	7.98	28.31	1
GA	58	GA	300	25.43	0	25.43	25.43	1	14.74	2.9	4.02	26.46	1
GA	177	GA	293	21.36	0	21.36	21.36	1	9.65	2.74	2.24	24.23	1
GA	177	GA	210	28.59	0	28.59	28.59	1	18.17	5.42	3.56	28.26	1
GA	181	GA	338	25.69	0	25.69	25.69	1	24.48	4.42	15.88	35.1	1
GA	34	GA	181	46.93	0	46.93	46.93	0	30.16	4.89	15.66	40.36	0.8471
GA	181	GA	293	17.42	0	17.42	17.42	1	8.25	4.04	1.65	22.25	1
GA	2	GA	181	79.39	8.8	58	95.09	0	23.77	6.64	4.06	44.27	0.8863
GA	51	GA	181	15.18	0	15.18	15.18	1	12.75	2.52	2.34	25.14	1
GA	58	GA	181	20.48	0	20.48	20.48	1	7.81	2.6	2.14	17.67	1
GA	181	GA	210	27.7	0	27.7	27.7	1	13.8	5.97	1.34	28.01	1
GA	58	GA	88	8.41	0	8.41	8.41	1	11.78	1.71	3.21	17.28	1
GA	88	GA	306	30.64	0	30.64	30.64	1	27.6	5.03	6.18	41.39	0.9732
GA	88	GA	96	13.99	0	13.99	13.99	1	13.25	0	13.25	13.25	1
GA	58	GA	204	18.4	0	18.4	18.4	1	13.7	2.98	5.69	26.24	1
GA	82	GA	205	20.79	2.78	12.37	25.12	1	7.7	2.62	1.73	21.49	1
GA	88	GA	205	9.69	0	9.69	9.69	1	6.82	2.75	1.52	17.28	1
GA	90	GA	211	16.94	0	16.94	16.94	1	17.66	3.23	8.33	24.85	1
GA	91	GA	211	19.59	0	19.59	19.59	1	17.32	1.97	11.43	21.6	1
GA	58	GA	211	12.28	0	12.28	12.28	1	15.15	2.05	8.51	22.68	1
GA	82	GA	211	17.79	2.69	9.64	21.67	1	16.7	1.8	7.17	25.84	1
GA	88	GA	211	14.38	0	14.38	14.38	1	15.99	3.64	6.14	24.38	1
GA	82	GA	96	19.4	3.26	11.27	26.82	1	11.78	2.77	2.19	26.37	1
GA	285	GA	293	24.84	0	24.84	24.84	1	11.65	3.67	1.43	31.11	1
GA	293	GA	300	10.73	0	10.73	10.73	1	8.65	2.08	1.45	19.09	1
GA	300	GA	305	4.35	0	4.35	4.35	1	9.14	3.29	1.7	20.81	1
GA	24	GA	25	3.82	0	3.82	3.82	1	3.79	0	3.79	3.79	1
GA	7	GA	8	3.75	0.01	3.72	3.78	1	8.63	2.53	1.4	14.36	1
GA	8	GA	9	3.75	0.01	3.72	3.77	1	8.84	2.51	1.66	14.47	1
GA	25	GA	28	5.56	0	5.56	5.56	1	5.05	0	5.05	5.05	1
GA	53	GA	55	5.33	0	5.33	5.33	1	5.34	0	5.34	5.34	1
GA	51	GA	55	8.94	0	8.94	8.94	1	6.24	1.65	0.72	14.82	1
GA	53	GA	58	8.72	0	8.72	8.72	1	8.23	0	8.23	8.23	1
GA	305	GA	306	3.84	0	3.84	3.84	1	9.63	2.59	1.15	14.28	1
GA	306	GA	307	3.86	0	3.86	3.86	1	7.5	2.44	0.8	14.1	1
GA	211	GA	216	12.15	0	12.15	12.15	1	12.28	0	12.28	12.28	1
GA	84	GA	91	11.09	1.63	8.05	14.11	1	7.01	2.37	0.91	22.92	1
GA	34	GA	293	38.95	0	38.95	38.95	0	30.94	1.65	23.52	38.32	0.9963
GA	58	GA	293	15.91	0	15.91	15.91	1	9.21	2.23	2.3	21.16	1
GA	166	GA	293	34.87	0	34.87	34.87	1	21.51	2.79	12.52	32.13	1
GA	280	GA	352	10.86	0	10.86	10.86	1	15.89	3.53	3.01	33.21	1
GA	34	GA	53	30.69	0	30.69	30.69	1	31.41	2.24	19.39	37.48	0.9884
GA	53	GA	82	21.42	1.81	17.14	25.06	1	6.73	2.02	0.58	18.18	1
GA	53	GA	210	12.79	0	12.79	12.79	1	16.51	1.45	10.04	22.16	1
GA	51	GA	205	20.04	0	20.04	20.04	1	7.85	2.36	2.07	21.31	1
GA	177	GA	300	22.7	0	22.7	22.7	1	10.2	2.94	3.01	24.37	1
GA	305	GA	338	14.85	0	14.85	14.85	1	24.29	6.55	5.09	39.04	0.9964
GA	91	GA	204	11.44	0	11.44	11.44	1	9.84	3.22	4.49	22.78	1
GA	91	GA	205	12.71	0	12.71	12.71	1	9.03	2.4	3.47	19.45	1
GA	210	GA	211	3.8	0	3.8	3.8	1	3.78	0	3.78	3.78	1
GA	286	GA	293	22.13	0	22.13	22.13	1	12.09	4.47	1.37	29.3	1
GA	2	GA	7	12.04	2.36	6.17	15.73	1	23.15	5.22	2.25	41.75	0.9937
GA	32	GA	34	5.35	0	5.35	5.35	1	5.56	0	5.56	5.56	1
GA	58	GA	338	24.8	0	24.8	24.8	1	26.96	2.56	16.58	34.53	1
GA	34	GA	91	35.39	0	35.39	35.39	0	29.32	3.01	19.17	35.77	0.9997
GA	2	GA	293	78.13	8.12	59.52	93.12	0	24.82	4.43	12.36	41.87	0.9908
GA	91	GA	216	30.49	0	30.49	30.49	1	28.97	2.41	21	33.42	1
GA	34	GA	216	17.93	0	17.93	17.93	1	17.55	0	17.55	17.55	1
GA	51	GA	216	28.6	0	28.6	28.6	1	27.76	1.48	19.5	35.95	1
GA	205	GA	216	28.24	0	28.24	28.24	1	23.89	0	23.89	23.89	1
GA	280	GA	338	29.88	0	29.88	29.88	1	17.84	3.44	3.31	33.32	1
GA	34	GA	280	27.08	0	27.08	27.08	1	31.31	2.82	18.85	44.49	0.9115
GA	58	GA	280	32.45	0	32.45	32.45	1	18.56	3.92	3.97	34.43	1
GA	2	GA	271	73.78	7.93	56.19	87.05	0	31.52	3.57	16.35	46.6	0.8058
GA	58	GA	271	27.05	0	27.05	27.05	1	20.26	3.56	7.72	33.24	1
GA	58	GA	90	9.46	0	9.46	9.46	1	11.98	1.83	4.76	18.42	1
GA	306	GA	338	12.07	0	12.07	12.07	1	19.44	3.25	4.51	33.49	1
GA	53	GA	177	19.67	0	19.67	19.67	1	12.17	3.07	3.1	21.99	1
GA	91	GA	181	16.49	0	16.49	16.49	1	14.86	0	14.86	14.86	1
GA	88	GA	305	30.97	0	30.97	30.97	1	23.57	4.35	7.67	40.43	0.9963
GA	96	GA	151	13.67	0	13.67	13.67	1	12.62	0	12.62	12.62	1
GA	96	GA	210	24.47	0	24.47	24.47	1	15.07	2.19	10.51	23.05	1
GA	338	GA	339	3.81	0	3.81	3.81	1	3.79	0	3.79	3.79	1
GA	51	GA	53	5.25	0	5.25	5.25	1	6.57	1.73	0.96	15.14	1
GA	55	GA	58	4.83	0	4.83	4.83	1	4.18	0	4.18	4.18	1
GA	205	GA	210	13.09	0	13.09	13.09	1	9.35	0	9.35	9.35	1
GA	90	GA	293	22.39	0	22.39	22.39	1	19.74	3.6	1.92	29.33	1
GA	53	GA	88	10.94	0	10.94	10.94	1	9.95	2.56	2.42	18.47	1
GA	90	GA	204	13.17	0	13.17	13.17	1	9.66	3.61	3.34	24.89	1
GA	82	GA	210	16.76	2.32	9.63	19.95	1	13.42	1.82	4.05	22.51	1
GA	91	GA	210	16.26	0	16.26	16.26	1	14.25	1.8	8.33	18.66	1
GA	280	GA	300	37.56	0	37.56	37.56	0	13.26	3.93	2.75	30.51	1
GA	58	GA	250	19.91	0	19.91	19.91	1	12	4.32	1.04	32.93	1
GA	90	GA	91	3.84	0	3.84	3.84	1	3.78	0	3.78	3.78	1
GA	293	GA	305	14.38	0	14.38	14.38	1	12.13	4.71	1.29	28.47	1
GA	88	GA	216	25.61	0	25.61	25.61	1	27.79	3.78	18.25	35.86	0.9991
GA	90	GA	205	13.47	0	13.47	13.47	1	10	2.52	4.02	21.54	1
GA	90	GA	181	18.86	0	18.86	18.86	1	17.63	0	17.63	17.63	1
GA	58	GA	205	16.94	0	16.94	16.94	1	11.21	2.63	4.18	22.91	1
GA	58	GA	210	9.81	0	9.81	9.81	1	11.63	2.15	4.88	20.24	1
GA	90	GA	210	13.94	0	13.94	13.94	1	15.05	2.87	6.93	21.14	1
GA	32	GA	91	36.63	0	36.63	36.63	0	30.68	2.41	22.86	38.09	0.9525
GA	293	GA	307	16.48	0	16.48	16.48	1	15.42	3.36	2.6	32.35	1
GA	84	GA	216	22.34	1.71	18.14	24.91	1	29.67	4.53	8.02	43.2	0.938
GA	338	GA	349	17.29	0	17.29	17.29	1	16.91	0	16.91	16.91	1
GA	34	GA	271	36.73	0	36.73	36.73	0	37.72	2.31	26.75	48.3	0.1246
GA	58	GA	306	28.36	0	28.36	28.36	1	18.73	3.57	3.52	32.62	1
GA	58	GA	177	23.24	0	23.24	23.24	1	9.45	2.25	3.62	17.64	1
GA	84	GA	88	10.15	1.07	7.76	11.97	1	7.69	2.59	0.86	21.9	1
GA	53	GA	205	17.08	0	17.08	17.08	1	11.63	1.8	4.62	18.52	1
GA	84	GA	211	13.77	1.46	9.92	16.26	1	18	4.19	3.68	31.11	1
GB	15	GB	209	15.51	0	15.51	15.51	1	15.47	0	15.47	15.47	1
GB	207	GB	209	6.66	0	6.66	6.66	1	6.39	0	6.39	6.39	1
GB	87	GB	89	6.52	0	6.52	6.52	1	6.96	0	6.96	6.96	1
GB	15	GB	207	14.05	0	14.05	14.05	1	14.32	0	14.32	14.32	1
GB	15	GB	23	12.24	0	12.24	12.24	1	12.2	0	12.2	12.2	1
GB	57	GB	86	22.48	0	22.48	22.48	1	22.69	0	22.69	22.69	1
GB	15	GB	301	29.75	0	29.75	29.75	1	30.9	0	30.9	30.9	1
GB	86	GB	127	21.02	0	21.02	21.02	1	21.04	0	21.04	21.04	1
GB	279	GB	280	3.81	0	3.81	3.81	1	3.8	0	3.8	3.8	1
GB	57	GB	59	6.34	0	6.34	6.34	1	5.99	0	5.99	5.99	1
GB	84	GB	86	5.75	0	5.75	5.75	1	5.8	0	5.8	5.8	1
GB	86	GB	87	3.88	0	3.88	3.88	1	3.88	0	3.88	3.88	1
GB	34	GB	57	39.56	0	39.56	39.56	0	33.34	3.2	6.28	49.7	0.6793
GB	65	GB	67	5.19	0	5.19	5.19	1	5.34	0	5.34	5.34	1
GG	2	GG	14	17.32	3.26	7.92	21.93	1	10.15	2.92	1.47	25.52	1
GG	31	GG	57	40.51	0	40.51	40.51	0	32.3	4.07	13.28	48.72	0.7091
GG	57	GG	64	12.73	0.92	9.82	13.63	1	13.99	5.81	1.5	36.8	1
GG	31	GG	32	3.81	0	3.81	3.81	1	3.83	0	3.83	3.83	1
GG	29	GG	32	5.12	0	5.12	5.12	1	5.91	0	5.91	5.91	1
GG	29	GG	31	5.46	0	5.46	5.46	1	5.62	0	5.62	5.62	1
GG	14	GG	20	9.85	0	9.85	9.85	1	9.73	0	9.73	9.73	1
NB	128	NB	129	3.75	0.01	3.73	3.79	1	7.95	2.52	0.85	13.88	1
NB	1	NB	8	21.59	0.28	20.43	22.05	1	17.88	2.68	6.39	28.82	1
NB	44	NB	50	17.55	0	17.55	17.55	1	17.78	0	17.78	17.78	1
NB	113	NB	129	27.89	1.01	25.08	29.43	1	20.45	6.02	2.53	42.7	0.9928
NB	114	NB	123	16.32	0	16.32	16.32	1	18.34	0	18.34	18.34	1
NB	44	NB	128	15.95	0.08	15.71	16.15	1	14.1	4.59	3.72	30.25	1
NB	62	NB	64	5.77	0	5.77	5.77	1	5.57	0	5.57	5.57	1
NB	81	NB	86	16.3	0	16.3	16.3	1	16.92	0	16.92	16.92	1
GLP1	28	GLP1R	106	19.14	0	19.14	19.14	1	17.43	0	17.43	17.43	1
GLP1R	411	GA	280	49.83	8.81	19.71	62.43	0.06	18.66	4.6	1.53	35.37	1
GA	91	GG	14	35.31	0	35.31	35.31	0	32.43	1.58	27.85	38.16	0.943
GA	2	GG	57	35.3	7.61	12.56	48.55	0.44	32.73	3.04	11.59	45.49	0.7633
GA	352	NB	58	14.37	0	14.37	14.37	1	14.16	0	14.16	14.16	1
GA	306	NB	66	19.16	0	19.16	19.16	1	19.67	3.22	7.95	31.43	1
GA	305	NB	66	22.33	0	22.33	22.33	1	26.06	3.78	8.09	37.02	0.9996
GA	82	GG	14	47.8	2.51	40.37	53.15	0	30.62	1.82	22.58	40.37	0.9804
GA	34	GB	89	15.86	0	15.86	15.86	1	16.17	0	16.17	16.17	1
GA	53	GG	14	38.85	0	38.85	38.85	0	27.52	1.84	21.33	35.29	1
GA	58	GG	14	43.21	0	43.21	43.21	0	33.6	2.13	25.77	40.04	0.7155
GA	306	NB	88	20.1	0	20.1	20.1	1	21.5	3.43	9.28	34.1	1
GA	300	NB	44	21.91	0	21.91	21.91	1	13.76	5.63	3.99	31.75	1
GA	271	NB	64	15.12	0	15.12	15.12	1	15.34	3.35	6.19	32.37	1
GA	306	NB	44	19.5	0	19.5	19.5	1	9.66	3.58	1.68	24.96	1
GA	88	GG	14	35.74	0	35.74	35.74	0	32.9	3.84	23.92	41.8	0.7853
GA	350	NB	58	16.37	0	16.37	16.37	1	16.4	0	16.4	16.4	1
GA	271	NB	66	16.14	0	16.14	16.14	1	18.19	3.75	8.53	36.13	1
GA	53	GG	2	32.45	4.82	21.02	42.82	0.7	20.83	3.95	3.88	34.19	1
GA	307	NB	88	17.6	0	17.6	17.6	1	20.13	4.79	4.79	39.64	0.9981
GA	311	NB	50	13.82	0	13.82	13.82	1	19	4.86	3.66	38.81	0.9997
GA	300	GG	31	69.69	0	69.69	69.69	0	53.96	4.29	44.41	70.52	0
GA	34	GB	57	13.64	0	13.64	13.64	1	13.45	0	13.45	13.45	1
GA	352	NB	55	18.97	0	18.97	18.97	1	18.66	0	18.66	18.66	1
GA	271	GG	2	35.18	4.57	21.74	43.7	0.43	26.46	4.94	3.6	47.44	0.9762
GA	300	NB	50	27.43	0	27.43	27.43	1	19.61	5.84	7.61	39.6	0.9928
GB	23	NB	1	12.44	0.67	11.37	13.36	1	15.5	2.6	4.99	26.83	1
GB	23	NB	8	27.98	0	27.98	27.98	1	28.05	0	28.05	28.05	1
GB	29	NB	1	15.44	0.36	14.96	16.04	1	10.97	4.12	1.53	33.38	1
GB	209	GG	14	15.69	0	15.69	15.69	1	15.6	0	15.6	15.6	1
GB	209	NB	1	14.89	0.39	14.21	15.91	1	14.65	3.03	3.97	27.08	1
GB	15	NB	1	12.27	0.56	11.32	12.93	1	7.95	1.85	2.76	20.9	1
GB	15	GG	14	14.39	0	14.39	14.39	1	14.48	0	14.48	14.48	1
GB	23	NB	26	17.36	0	17.36	17.36	1	17.5	0	17.5	17.5	1
GB	15	GG	2	30.48	3.51	21.92	35.54	0.92	18.05	3.94	4.05	33.85	1
GB	31	NB	1	17.9	0.19	17.63	18.58	1	13.01	4.49	1.92	34.21	1
GB	29	NB	8	35.37	0	35.37	35.37	0	14.65	4.34	1.61	35.21	1
GG	14	NB	1	22.82	0.38	22.14	23.24	1	15.73	3.3	6.5	31.35	1
GG	1	NB	2	34.54	4.5	20.56	40.92	0.5	15.88	7.08	2.37	39.71	0.9989
GG	2	NB	1	36.37	3.81	25.38	42.01	0.31	15.61	5.04	1.86	38.84	0.9999

## Sheet: DSG
Supplementary Table 4. The distance mapping and satisfaction of DSG cross-links on the cryo-EM structure and the integrative structure ensemble of the GLP-1R-Gs complex
Protein 1	Residue 1	Protein 2	Residue 2	Cryo-EM structures					Integrtaive structures
				mean	std	min	max	% satisfaction	mean	std	min	max	% satisfaction
GLP1	20	GLP1	28	12.36	0	12.36	12.36	1	11.89	0	11.89	11.89	1
GLP1R	313	GLP1R	323	10.98	0	10.98	10.98	1	10.38	0	10.38	10.38	1
GLP1R	310	GLP1R	313	5.39	0	5.39	5.39	1	5.24	0	5.24	5.24	1
GLP1R	319	GLP1R	320	3.75	0.01	3.71	3.8	1	7.3	2.32	0.43	14.55	1
GLP1R	408	GLP1R	409	3.75	0.01	3.72	3.77	1	8.04	2.53	0.8	13.83	1
GLP1R	328	GLP1R	329	3.81	0	3.81	3.81	1	3.81	0	3.81	3.81	1
GLP1R	319	GLP1R	328	15.94	0.53	14.75	17.44	1	15.56	3.73	5.26	30.24	1
GLP1R	310	GLP1R	319	16.72	1.28	13.74	18.1	1	10.73	2.31	2.08	25	1
GLP1R	409	GLP1R	411	6.39	0.45	5.04	7.19	1	9.42	3.98	1	26.8	1
GLP1R	320	GLP1R	411	61.18	11.96	32.83	78.86	0	18.19	4.67	1.6	35.95	1
GLP1R	313	GLP1R	320	12.12	0.6	10.83	12.85	1	8.74	2.59	1.84	22.54	1
GLP1R	106	GLP1R	107	3.78	0.01	3.76	3.83	1	3.82	0	3.82	3.82	1
GLP1R	323	GLP1R	411	61.3	11.69	34.2	78.64	0	26.33	3.69	9.24	40.05	0.9993
GLP1R	311	GLP1R	320	15.37	0.55	14.18	15.99	1	10.4	2.79	1.91	25.43	1
GLP1R	320	GLP1R	323	7.08	0.36	6.17	7.61	1	12.6	2.09	3.9	19.27	1
GLP1R	12	GLP1R	15	4.99	0	4.99	4.99	1	5.09	0	5.09	5.09	1
GLP1R	323	GLP1R	329	9.87	0	9.87	9.87	1	9.86	0	9.86	9.86	1
GA	82	GA	91	14.11	2.24	8.26	19.28	1	6.14	2.21	0.95	18.02	1
GA	293	GA	338	10.02	0	10.02	10.02	1	18.82	1.63	7.53	24.21	1
GA	293	GA	349	21.25	0	21.25	21.25	1	19.34	3.16	5.81	28.34	1
GA	280	GA	293	30.35	0	30.35	30.35	0	11.35	3.48	1.61	26.92	1
GA	51	GA	293	7.64	0	7.64	7.64	1	13.42	2.93	2.08	23.73	1
GA	53	GA	293	10.27	0	10.27	10.27	1	14.03	2.9	2.53	25.07	1
GA	271	GA	293	19.05	0	19.05	19.05	1	13.06	2.18	3.48	25.63	1
GA	293	GA	306	13.22	0	13.22	13.22	1	12.92	2.78	2.19	26.15	1
GA	82	GA	293	27.9	2.72	21.29	33.75	0.76	15.37	3.23	2.19	27.72	1
GA	88	GA	293	20.03	0	20.03	20.03	1	19.25	2.83	6.5	28.48	1
GA	293	GA	364	6.69	0	6.69	6.69	1	13.98	1.44	5.99	18.45	1
GA	300	GA	306	5.03	0	5.03	5.03	1	7.47	3.08	1.03	22.76	1
GA	300	GA	307	8.66	0	8.66	8.66	1	9.81	2.86	1.73	27.66	1
GA	17	GA	25	12.23	0	12.23	12.23	1	12.43	0	12.43	12.43	1
GA	58	GA	216	20.49	0	20.49	20.49	1	26.19	2.03	18.59	33.21	1
GA	82	GA	216	24.93	2.61	18.27	30.51	0.99	28.69	1.86	18.1	38.02	0.9998
GA	2	GA	34	44.15	7.12	25.12	56.95	0.02	9.72	2.74	1.53	26.43	1
GA	8	GA	17	15.25	1.36	11.17	17.43	1	11.77	3.75	1.69	31.6	1
GA	293	GA	358	22.44	0	22.44	22.44	1	19.76	2.62	7.54	27.39	1
GA	338	GA	364	10.62	0	10.62	10.62	1	11.03	0	11.03	11.03	1
GA	28	GA	34	9.77	0	9.77	9.77	1	9.89	0	9.89	9.89	1
GA	2	GA	28	35.89	6.99	15.67	48.78	0.2	16.95	3.66	6.46	31.19	1
GA	17	GA	28	16.47	0	16.47	16.47	1	16.44	0	16.44	16.44	1
GA	51	GA	91	17.75	0	17.75	17.75	1	6.98	2.22	1.07	17.71	1
GA	51	GA	58	13.35	0	13.35	13.35	1	7.45	1.97	0.84	16.27	1
GA	51	GA	88	14.51	0	14.51	14.51	1	7.8	2.45	1.16	19.6	1
GA	53	GA	90	14.74	0	14.74	14.74	1	11.02	2.06	5.19	19.24	1
GA	53	GA	91	15.26	0	15.26	15.26	1	7.66	1.96	1.66	15.87	1
GA	34	GA	51	34.84	0	34.84	34.84	0	26.97	1.87	18.54	35.28	1
GA	51	GA	300	16.23	0	16.23	16.23	1	18.6	3.23	4.33	32.07	1
GA	51	GA	82	25.54	2.09	20.3	30.04	0.99	5.41	2.01	0.53	18.13	1
GA	51	GA	204	20.88	0	20.88	20.88	1	10.41	2.67	2.99	24.56	1
GA	280	GA	285	10.11	0	10.11	10.11	1	6.54	2.07	1	24.06	1
GA	2	GA	17	24.09	5.46	11.44	35.02	0.83	30.03	3.77	17.54	38.54	0.9618
GA	58	GA	91	12.03	0	12.03	12.03	1	8.93	1.7	1.91	14.98	1
GA	34	GA	58	29.84	0	29.84	29.84	1	28.76	2.17	15.59	34.88	1
GA	58	GA	82	13.54	1.92	9.81	18.32	1	8.61	2.26	0.65	20.07	1
GA	58	GA	84	9.14	1.66	4.87	12.44	1	10.74	2.83	1.22	25.78	1
GA	58	GA	300	25.43	0	25.43	25.43	1	14.74	2.9	4.02	26.46	1
GA	177	GA	210	28.59	0	28.59	28.59	1	18.17	5.42	3.56	28.26	1
GA	181	GA	293	17.42	0	17.42	17.42	1	8.25	4.04	1.65	22.25	1
GA	51	GA	181	15.18	0	15.18	15.18	1	12.75	2.52	2.34	25.14	1
GA	58	GA	181	20.48	0	20.48	20.48	1	7.81	2.6	2.14	17.67	1
GA	181	GA	210	27.7	0	27.7	27.7	1	13.8	5.97	1.34	28.01	1
GA	58	GA	88	8.41	0	8.41	8.41	1	11.78	1.71	3.21	17.28	1
GA	88	GA	96	13.99	0	13.99	13.99	1	13.25	0	13.25	13.25	1
GA	58	GA	204	18.4	0	18.4	18.4	1	13.7	2.98	5.69	26.24	1
GA	90	GA	211	16.94	0	16.94	16.94	1	17.66	3.23	8.33	24.85	1
GA	91	GA	211	19.59	0	19.59	19.59	1	17.32	1.97	11.43	21.6	1
GA	58	GA	211	12.28	0	12.28	12.28	1	15.15	2.05	8.51	22.68	1
GA	82	GA	211	17.79	2.69	9.64	21.67	1	16.7	1.8	7.17	25.84	1
GA	88	GA	211	14.38	0	14.38	14.38	1	15.99	3.64	6.14	24.38	1
GA	82	GA	96	19.4	3.26	11.27	26.82	1	11.78	2.77	2.19	26.37	1
GA	293	GA	300	10.73	0	10.73	10.73	1	8.65	2.08	1.45	19.09	1
GA	24	GA	25	3.82	0	3.82	3.82	1	3.79	0	3.79	3.79	1
GA	7	GA	8	3.75	0.01	3.72	3.78	1	8.63	2.53	1.4	14.36	1
GA	25	GA	28	5.56	0	5.56	5.56	1	5.05	0	5.05	5.05	1
GA	53	GA	55	5.33	0	5.33	5.33	1	5.34	0	5.34	5.34	1
GA	53	GA	58	8.72	0	8.72	8.72	1	8.23	0	8.23	8.23	1
GA	305	GA	306	3.84	0	3.84	3.84	1	9.63	2.59	1.15	14.28	1
GA	306	GA	307	3.86	0	3.86	3.86	1	7.5	2.44	0.8	14.1	1
GA	211	GA	216	12.15	0	12.15	12.15	1	12.28	0	12.28	12.28	1
GA	84	GA	91	11.09	1.63	8.05	14.11	1	7.01	2.37	0.91	22.92	1
GA	58	GA	293	15.91	0	15.91	15.91	1	9.21	2.23	2.3	21.16	1
GA	34	GA	53	30.69	0	30.69	30.69	0	31.41	2.24	19.39	37.48	0.9884
GA	53	GA	82	21.42	1.81	17.14	25.06	1	6.73	2.02	0.58	18.18	1
GA	53	GA	210	12.79	0	12.79	12.79	1	16.51	1.45	10.04	22.16	1
GA	91	GA	204	11.44	0	11.44	11.44	1	9.84	3.22	4.49	22.78	1
GA	210	GA	211	3.8	0	3.8	3.8	1	3.78	0	3.78	3.78	1
GA	58	GA	338	24.8	0	24.8	24.8	1	26.96	2.56	16.58	34.53	1
GA	34	GA	91	35.39	0	35.39	35.39	0	29.32	3.01	19.17	35.77	0.9997
GA	34	GA	216	17.93	0	17.93	17.93	1	17.55	0	17.55	17.55	1
GA	58	GA	90	9.46	0	9.46	9.46	1	11.98	1.83	4.76	18.42	1
GA	91	GA	181	16.49	0	16.49	16.49	1	14.86	0	14.86	14.86	1
GA	338	GA	339	3.81	0	3.81	3.81	1	3.79	0	3.79	3.79	1
GA	51	GA	53	5.25	0	5.25	5.25	1	6.57	1.73	0.96	15.14	1
GA	90	GA	293	22.39	0	22.39	22.39	1	19.74	3.6	1.92	29.33	1
GA	25	GA	32	11.29	0	11.29	11.29	1	10.79	0	10.79	10.79	1
GA	349	GA	364	19.51	0	19.51	19.51	1	20.16	0	20.16	20.16	1
GA	25	GA	34	14.42	0	14.42	14.42	1	14.27	0	14.27	14.27	1
GA	53	GA	88	10.94	0	10.94	10.94	1	9.95	2.56	2.42	18.47	1
GA	53	GA	204	18.54	0	18.54	18.54	1	13.69	2.2	6.08	21.52	1
GA	51	GA	190	12.77	0	12.77	12.77	1	21.56	4.82	3.45	36.57	1
GA	51	GA	211	20.88	0	20.88	20.88	1	15.88	1.42	8.6	24.3	1
GA	58	GA	305	28.68	0	28.68	28.68	1	15.49	3.67	3.09	31.03	1
GA	151	GA	181	9.38	0	9.38	9.38	1	9.44	0	9.44	9.44	1
GA	147	GA	186	7.17	0	7.17	7.17	1	6.89	0	6.89	6.89	1
GA	151	GA	186	9.96	0	9.96	9.96	1	10.08	0	10.08	10.08	1
GA	90	GA	204	13.17	0	13.17	13.17	1	9.66	3.61	3.34	24.89	1
GA	34	GA	211	17.79	0	17.79	17.79	1	17.14	0	17.14	17.14	1
GA	34	GA	210	20.35	0	20.35	20.35	1	19.76	0	19.76	19.76	1
GA	82	GA	210	16.76	2.32	9.63	19.95	1	13.42	1.82	4.05	22.51	1
GA	91	GA	210	16.26	0	16.26	16.26	1	14.25	1.8	8.33	18.66	1
GA	58	GA	96	17.88	0	17.88	17.88	1	8.68	1.7	3.35	15.47	1
GA	58	GA	251	20.56	0	20.56	20.56	1	14.9	4.61	1.86	36.14	1
GA	58	GA	252	21.23	0	21.23	21.23	1	17.72	4.79	2.44	35.56	1
GA	105	GA	111	10.29	0	10.29	10.29	1	11.05	0	11.05	11.05	1
GA	293	GA	339	13.17	0	13.17	13.17	1	20.75	1.9	8.65	26.57	1
GA	280	GA	300	37.56	0	37.56	37.56	0	13.26	3.93	2.75	30.51	1
GA	55	GA	181	16.75	0	16.75	16.75	1	10.08	2.22	3.03	19.08	1
GA	88	GA	210	10.78	0	10.78	10.78	1	13.37	3.45	3.54	20.76	1
GA	55	GA	96	16.66	0	16.66	16.66	1	8.67	1.82	4	14.71	1
GA	58	GA	250	19.91	0	19.91	19.91	1	12	4.32	1.04	32.93	1
GA	7	GA	9	6.24	0.5	5.09	7.13	1	12.41	4.4	1.5	26.88	1
GA	275	GA	280	9.61	0	9.61	9.61	1	8.84	3.19	1.22	25.2	1
GA	90	GA	91	3.84	0	3.84	3.84	1	3.78	0	3.78	3.78	1
GA	293	GA	305	14.38	0	14.38	14.38	1	12.13	4.71	1.29	28.47	1
GA	275	GA	285	12.68	0	12.68	12.68	1	8.9	3.38	1.53	31.81	1
GA	88	GA	216	25.61	0	25.61	25.61	1	27.79	3.78	18.25	35.86	0.9991
GA	210	GA	216	15.59	0	15.59	15.59	1	15.73	0	15.73	15.73	1
GA	350	GA	364	21.64	0	21.64	21.64	1	22.69	0	22.69	22.69	1
GA	51	GA	90	18.13	0	18.13	18.13	1	9.9	2.35	2.12	20.86	1
GA	51	GA	84	21.44	1.62	17.83	23.76	1	8.42	2.89	0.97	25.29	1
GA	28	GA	58	37.37	0	37.37	37.37	0	35.82	2	24.37	41.92	0.3099
GA	17	GA	24	10.28	0	10.28	10.28	1	10.35	0	10.35	10.35	1
GA	90	GA	205	13.47	0	13.47	13.47	1	10	2.52	4.02	21.54	1
GA	28	GA	32	6.55	0	6.55	6.55	1	6.38	0	6.38	6.38	1
GA	1	GA	7	13.73	2.94	7.15	19.03	1	19.05	6.42	1.8	38.97	0.9998
GA	88	GA	90	5.44	0	5.44	5.44	1	5.48	0	5.48	5.48	1
GA	280	GA	286	12.93	0	12.93	12.93	1	7.78	2.9	1.14	25.08	1
GA	90	GA	216	27.31	0	27.31	27.31	1	28.93	3.66	17.95	35.48	0.9999
GA	293	GA	360	16.71	0	16.71	16.71	1	16.7	2.07	5.73	22.94	1
GA	51	GA	305	18.69	0	18.69	18.69	1	17.42	3.98	2.48	34.17	1
GA	271	GA	285	17.32	0	17.32	17.32	1	9.17	3.28	1.26	27.86	1
GA	55	GA	91	12.6	0	12.6	12.6	1	6.88	1.52	2.26	13.28	1
GA	90	GA	181	18.86	0	18.86	18.86	1	17.63	0	17.63	17.63	1
GA	58	GA	205	16.94	0	16.94	16.94	1	11.21	2.63	4.18	22.91	1
GA	58	GA	210	9.81	0	9.81	9.81	1	11.63	2.15	4.88	20.24	1
GA	352	GA	364	25.84	0	25.84	25.84	1	27.09	0	27.09	27.09	1
GA	147	GA	181	10.82	0	10.82	10.82	1	10.99	0	10.99	10.99	1
GA	90	GA	210	13.94	0	13.94	13.94	1	15.05	2.87	6.93	21.14	1
GA	58	GA	253	25.01	0	25.01	25.01	1	21.76	4.79	4.41	37.48	0.9999
GB	15	GB	209	15.51	0	15.51	15.51	1	15.47	0	15.47	15.47	1
GB	87	GB	89	6.52	0	6.52	6.52	1	6.96	0	6.96	6.96	1
GB	15	GB	207	14.05	0	14.05	14.05	1	14.32	0	14.32	14.32	1
GB	86	GB	127	21.02	0	21.02	21.02	1	21.04	0	21.04	21.04	1
GB	57	GB	59	6.34	0	6.34	6.34	1	5.99	0	5.99	5.99	1
GB	86	GB	87	3.88	0	3.88	3.88	1	3.88	0	3.88	3.88	1
GB	89	GB	127	15.95	0	15.95	15.95	1	15.92	0	15.92	15.92	1
GG	2	GG	14	17.32	3.26	7.92	21.93	1	10.15	2.92	1.47	25.52	1
GG	57	GG	64	12.73	0.92	9.82	13.63	1	13.99	5.81	1.5	36.8	1
GG	31	GG	32	3.81	0	3.81	3.81	1	3.83	0	3.83	3.83	1
GG	29	GG	31	5.46	0	5.46	5.46	1	5.62	0	5.62	5.62	1
GG	40	GG	46	11.33	0	11.33	11.33	1	12.47	3.52	2.08	22.3	1
GG	3	GG	6	8.07	1.34	4.92	10.11	1	9.95	4.06	1.27	31.82	1
GG	14	GG	20	9.85	0	9.85	9.85	1	9.73	0	9.73	9.73	1
NB	128	NB	129	3.75	0.01	3.73	3.79	1	7.95	2.52	0.85	13.88	1
NB	44	NB	50	17.55	0	17.55	17.55	1	17.78	0	17.78	17.78	1
NB	1	NB	26	8.21	0.45	7.17	8.95	1	10.34	2.59	2.22	20.43	1
NB	77	NB	79	5.51	0	5.51	5.51	1	5.49	0	5.49	5.49	1
NB	62	NB	86	15.29	0	15.29	15.29	1	15.89	0	15.89	15.89	1
GLP1	28	GLP1R	106	19.14	0	19.14	19.14	1	17.43	0	17.43	17.43	1
GLP1R	411	GA	280	49.83	8.81	19.71	62.43	0.05	18.66	4.6	1.53	35.37	1
GLP1R	411	GA	2	69.72	13.16	33.88	96.3	0	30.45	2.64	12.26	43.65	0.9712
GA	91	GG	14	35.31	0	35.31	35.31	0	32.43	1.58	27.85	38.16	0.943
GA	306	NB	66	19.16	0	19.16	19.16	1	19.67	3.22	7.95	31.43	1
GA	305	NB	66	22.33	0	22.33	22.33	1	26.06	3.78	8.09	37.02	0.9996
GA	82	GG	14	47.8	2.51	40.37	53.15	0	30.62	1.82	22.58	40.37	0.9804
GA	34	GB	89	15.86	0	15.86	15.86	1	16.17	0	16.17	16.17	1
GA	53	GG	14	38.85	0	38.85	38.85	0	27.52	1.84	21.33	35.29	1
GA	58	GG	14	43.21	0	43.21	43.21	0	33.6	2.13	25.77	40.04	0.7155
GA	306	NB	88	20.1	0	20.1	20.1	1	21.5	3.43	9.28	34.1	1
GA	300	NB	44	21.91	0	21.91	21.91	1	13.76	5.63	3.99	31.75	1
GA	271	NB	64	15.12	0	15.12	15.12	1	15.34	3.35	6.19	32.37	1
GA	306	NB	44	19.5	0	19.5	19.5	1	9.66	3.58	1.68	24.96	1
GA	88	GG	14	35.74	0	35.74	35.74	0	32.9	3.84	23.92	41.8	0.7853
GA	53	GG	2	32.45	4.82	21.02	42.82	0.35	20.83	3.95	3.88	34.19	1
GA	181	GG	14	34.78	0	34.78	34.78	0	35.95	3.73	26.38	46.61	0.4831
GA	211	GB	97	13.26	0	13.26	13.26	1	12.46	0	12.46	12.46	1
GA	51	GG	14	37.36	0	37.36	37.36	0	30.54	1.56	22.45	39.53	0.9945
GA	271	NB	31	21.72	0	21.72	21.72	1	27.7	2.94	16.21	39.57	0.9983
GA	306	NB	86	23.73	0	23.73	23.73	1	25.66	3.36	12.15	38.14	0.9994
GA	51	GG	2	31.8	4.61	19.14	41.66	0.39	23.62	3.7	5.39	36.77	1
GA	51	NB	44	18.36	0	18.36	18.36	1	25.79	2.22	15.02	33.13	1
GA	55	GG	14	41.31	0	41.31	41.31	0	31.28	1.56	24.98	37.75	0.9915
GB	23	NB	1	12.44	0.67	11.37	13.36	1	15.5	2.6	4.99	26.83	1
GB	23	NB	8	27.98	0	27.98	27.98	1	28.05	0	28.05	28.05	1
GB	29	NB	1	15.44	0.36	14.96	16.04	1	10.97	4.12	1.53	33.38	1
GB	209	GG	14	15.69	0	15.69	15.69	1	15.6	0	15.6	15.6	1
GB	209	NB	1	14.89	0.39	14.21	15.91	1	14.65	3.03	3.97	27.08	1
GB	15	NB	1	12.27	0.56	11.32	12.93	1	7.95	1.85	2.76	20.9	1
GB	15	GG	2	30.48	3.51	21.92	35.54	0.42	18.05	3.94	4.05	33.85	1
GB	15	NB	8	19.89	0	19.89	19.89	1	20.78	0	20.78	20.78	1
GB	31	NB	1	17.9	0.19	17.63	18.58	1	13.01	4.49	1.92	34.21	1
GB	29	NB	8	35.37	0	35.37	35.37	0	14.65	4.34	1.61	35.21	1
GG	14	NB	1	22.82	0.38	22.14	23.24	1	15.73	3.3	6.5	31.35	1

## Sheet: EDC
Supplementary Table 4. The distance mapping and satisfaction of EDC cross-links on the cryo-EM structure and the integrative structure ensemble of the GLP-1R-Gs complex
Protein 1	Residue 1	Protein 2	Residue 2	Cryo-EM structures					Integrtaive structures
				mean	std	min	max	% satisfaction	mean	std	min	max	% satisfaction
GLP1	1	GLP1	3	5.67	0	5.67	5.67	1	5.07	0	5.07	5.07	1
GLP1R	11	GLP1R	15	5.87	0	5.87	5.87	1	6.06	0	6.06	6.06	1
GLP1R	107	GLP1R	110	8.18	1.05	4.85	9.97	1	9.46	0	9.46	9.46	1
GLP1R	341	GLP1R	360	9.58	0	9.58	9.58	1	11.97	0	11.97	11.97	1
GLP1R	15	GLP1R	18	5.06	0	5.06	5.06	1	5.15	0	5.15	5.15	1
GLP1R	105	GLP1R	107	6.08	0.08	5.87	6.32	1	7.09	0	7.09	7.09	1
GLP1R	349	GLP1R	360	9.17	0	9.17	9.17	1	8.86	0	8.86	8.86	1
GLP1R	400	GLP1R	411	27.6	4.41	14.46	35.06	0.22	14.86	4.62	1.55	32.45	1
GLP1R	323	GLP1R	400	46.07	0	46.07	46.07	0	22.04	3.67	7.45	32.68	1
GLP1R	104	GLP1R	107	9.29	0.07	9.1	9.48	1	9.7	0	9.7	9.7	1
GA	58	GA	157	37.3	0	37.3	37.3	0	24	2.05	19.38	32.65	1
GA	85	GA	91	10.34	0.52	8.96	11.28	1	10.18	3.37	2.13	26.67	1
GA	173	GA	293	28.87	0	28.87	28.87	0	16.49	3.67	4.17	26.21	1
GA	293	GA	327	14.49	0	14.49	14.49	1	25.29	1.28	16.82	29.77	1
GA	280	GA	284	8.49	0	8.49	8.49	1	8.61	3.33	1.03	26.92	1
GA	91	GA	101	16.1	0	16.1	16.1	1	15.02	0	15.02	15.02	1
GA	53	GA	101	27.04	0	27.04	27.04	0	16.4	2.53	8	24.9	1
GA	58	GA	101	26.48	0	26.48	26.48	0	14.5	1.91	8.21	22.28	1
GA	53	GA	104	30.94	0	30.94	30.94	0	21.12	2.54	12.78	29.94	1
GA	209	GA	216	18.41	0	18.41	18.41	1	18.81	0	18.81	18.81	1
GA	305	GA	310	11.94	0	11.94	11.94	1	17	4.95	1.76	31.89	1
GA	74	GA	293	37.29	6.67	15.11	49.8	0.05	18.65	4.75	2.07	32.31	1
GA	50	GA	58	14.48	0	14.48	14.48	1	11.61	2.81	1.21	23.03	1
GA	53	GA	194	8.77	0	8.77	8.77	1	24.27	2.45	16.65	32.99	1
GA	53	GA	85	14.67	0.74	13	16.31	1	10.35	3.68	1.42	27.91	1
GA	53	GA	223	9.38	0	9.38	9.38	1	11.72	1.88	4.4	17.69	1
GA	280	GA	295	35.43	0	35.43	35.43	0	14.11	5.34	1.61	29.98	1
GA	58	GA	189	10.3	0	10.3	10.3	1	13.55	3.72	2.18	29.42	1
GA	88	GA	189	14.04	0	14.04	14.04	1	14.32	4.72	1.17	31.33	1
GA	96	GA	189	13.37	0	13.37	13.37	1	12.45	4.22	1.81	30.29	1
GA	88	GA	194	8.93	0	8.93	8.93	1	20.83	3.49	11.33	27.88	1
GA	259	GA	300	17	1.3	13.14	18.93	1	12.11	4.09	2.16	28.46	1
GA	300	GA	310	14.01	0	14.01	14.01	1	13.52	3.86	2.14	29.68	1
GA	259	GA	307	18.02	1.35	13.7	20.01	1	10.59	4.37	1.67	29.51	1
GA	58	GA	173	27.46	0	27.46	27.46	0	14.79	2.14	7.09	24.34	1
GA	141	GA	211	32.05	0	32.05	32.05	0	20.09	3.26	12.31	29.1	1
GA	259	GA	271	22.35	1.05	18.72	23.91	1	16.21	4.45	2.39	31.56	1
GA	271	GA	284	18.79	0	18.79	18.79	1	11.12	4.11	1.81	28.79	1
GA	58	GA	155	31.83	0	31.83	31.83	0	19.41	2.18	14.42	27.83	1
GA	157	GA	305	24.96	0	24.96	24.96	1	23.34	4.37	4.63	37	1
GA	87	GA	91	7.11	0	7.11	7.11	1	10.03	2.44	2.57	19.6	1
GA	101	GA	211	35.55	0	35.55	35.55	0	24.76	3.42	16.27	32.89	1
GA	96	GA	101	8.9	0	8.9	8.9	1	8.29	0	8.29	8.29	1
GA	180	GA	186	11.73	0	11.73	11.73	1	11.7	0	11.7	11.7	1
GA	58	GA	85	6.92	1.06	5	9.7	1	14.47	3.39	2.1	27.94	1
GA	58	GA	87	9.39	0	9.39	9.39	1	14.39	2.75	3.33	27.29	1
GA	58	GA	194	13.36	0	13.36	13.36	1	19.87	3.64	12.24	33.41	1
GA	157	GA	300	27.56	0	27.56	27.56	0	19.52	3.82	8.19	34.17	1
GA	53	GA	139	28.32	0	28.32	28.32	0	20.33	1.82	13.95	26.82	1
GA	58	GA	139	23.78	0	23.78	23.78	1	19.2	1.91	13.21	26	1
GA	194	GA	211	19.79	0	19.79	19.79	1	16.17	0	16.17	16.17	1
GA	58	GA	223	12.1	0	12.1	12.1	1	7.7	1.21	2.27	13.56	1
GA	100	GA	129	13.9	0	13.9	13.9	1	13.81	0	13.81	13.81	1
GA	260	GA	271	20.01	0.74	17.96	20.93	1	15.92	4.36	2.82	31.61	1
GA	327	GA	338	10.94	0	10.94	10.94	1	11.3	0	11.3	11.3	1
GA	338	GA	344	10.42	0	10.42	10.42	1	9.95	0	9.95	9.95	1
GA	181	GA	183	5.22	0	5.22	5.22	1	5.61	0	5.61	5.61	1
GA	151	GA	155	6.69	0	6.69	6.69	1	6.27	0	6.27	6.27	1
GA	307	GA	309	5.58	0	5.58	5.58	1	9.1	3.35	1.18	25.75	1
GA	156	GA	293	30.68	0	30.68	30.68	0	20.16	4.05	9.09	32.77	1
GA	118	GA	300	36.34	0	36.34	36.34	0	26.43	2.5	16.34	36.52	0.9998
GA	71	GA	293	35.87	4.98	19.88	44.58	0.05	22.11	4.09	3.39	34.35	1
GA	58	GA	74	24.83	4.31	13.47	35.19	0.53	13.54	3.83	1.75	29.18	1
GA	74	GA	211	25.43	4.08	16.13	33.6	0.44	16.61	6.1	2.37	33.49	1
GA	75	GA	293	36.88	6.86	17.69	49.03	0.05	20.89	4.22	2.65	33.13	1
GA	58	GA	75	24.46	4.44	12.86	34.89	0.51	15.54	3.84	2.82	30.05	1
GA	53	GA	259	20.77	1.62	16.54	23.76	1	18.88	4.09	2.26	31.99	1
GA	260	GA	300	16.89	1.05	14.62	19.87	1	14.43	4.86	2.1	32.39	1
GA	300	GA	309	13.2	0	13.2	13.2	1	14.59	4.12	2.04	31.45	1
GA	307	GA	310	5.98	0	5.98	5.98	1	8.72	3.19	1.58	27.34	1
GA	2	GA	157	92.66	9.15	70.9	109.79	0	37.42	8.94	9.46	60.53	0.3312
GA	32	GA	157	65.74	0	65.74	65.74	0	45.58	9.56	22.13	60.02	0.1884
GA	34	GA	50	36.94	0	36.94	36.94	0	21.99	3.28	7.87	33.3	1
GA	50	GA	293	10.05	0	10.05	10.05	1	14.04	3.5	1.35	29.48	1
GA	189	GA	293	14.39	0	14.39	14.39	1	18.57	4.29	1.89	32.23	1
GA	28	GA	33	8.72	0	8.72	8.72	1	8.64	0	8.64	8.64	1
GA	71	GA	211	21.41	3.96	8.64	29.98	0.8	17.22	5.63	2.42	32.72	1
GA	50	GA	91	16.04	0	16.04	16.04	1	13.87	3.09	2.82	25.73	1
GA	53	GA	155	29.36	0	29.36	29.36	0	24.19	2.62	15.36	34.15	1
GA	53	GA	87	13.87	0	13.87	13.87	1	8.42	2.83	1.82	24.02	1
GA	91	GA	194	11.47	0	11.47	11.47	1	19.97	2.96	13.77	32.44	1
GA	229	GA	233	10.73	0	10.73	10.73	1	10.77	0	10.77	10.77	1
GA	295	GA	307	16.66	0	16.66	16.66	1	11.23	4.46	1.12	29.58	1
GA	53	GA	173	24.87	0	24.87	24.87	1	14.7	3.16	5.79	26.87	1
GA	50	GA	53	7.54	0	7.54	7.54	1	13.99	2.37	2.04	24.89	1
GA	87	GA	88	3.84	0	3.84	3.84	1	11.18	2.17	2.26	14.95	1
GA	58	GA	104	30.57	0	30.57	30.57	0	18.31	1.77	13.06	26.18	1
GA	71	GA	88	25.91	3.96	16.45	32.59	0.38	14.04	5.36	2.07	33.09	1
GA	230	GA	233	7.68	0	7.68	7.68	1	7.8	0	7.8	7.8	1
GA	299	GA	305	7.76	0	7.76	7.76	1	9.72	3.1	1.71	22.76	1
GA	27	GA	32	8.72	0	8.72	8.72	1	8.71	0	8.71	8.71	1
GA	58	GA	141	21.87	0	21.87	21.87	1	17.14	1.67	10.52	24.16	1
GA	300	GA	330	13.67	0	13.67	13.67	1	26.36	2.65	9.71	35.9	1
GA	293	GA	299	9.93	0	9.93	9.93	1	9.43	2.34	2.36	21.52	1
GA	16	GA	17	3.81	0	3.81	3.81	1	3.8	0	3.8	3.8	1
GA	209	GA	211	6.45	0	6.45	6.45	1	6.64	0	6.64	6.64	1
GA	58	GA	259	26.02	1.65	22.23	29.85	0.25	18.73	3.53	2.97	32.23	1
GA	295	GA	305	13.37	0	13.37	13.37	1	11.79	5.2	0.59	31.02	1
GB	23	GB	27	8.11	0	8.11	8.11	1	10.35	3.38	2	25.05	1
GB	280	GB	290	24.44	0	24.44	24.44	1	24	0	24	24	1
GB	66	GB	78	22	0	22	22	1	22.05	0	22.05	22.05	1
GG	63	GG	64	3.75	0.02	3.69	3.78	1	9.23	2.51	0.78	14.64	1
GG	14	GG	17	4.9	0	4.9	4.9	1	5.01	0	5.01	5.01	1
GG	17	GG	20	5.24	0	5.24	5.24	1	4.98	0	4.98	4.98	1
GG	46	GG	47	3.82	0	3.82	3.82	1	9.26	2.52	1.97	14.79	1
GG	20	GG	22	5.45	0	5.45	5.45	1	5.6	0	5.6	5.6	1
GG	32	GG	36	6.42	0	6.42	6.42	1	6.28	0	6.28	6.28	1
NB	88	NB	90	5.33	0	5.33	5.33	1	5.75	0	5.75	5.75	1
NB	1	NB	107	23.88	0.67	22.98	24.95	1	25.66	1.41	11.93	33.69	1
NB	66	NB	74	21.14	0	21.14	21.14	1	21.69	0	21.69	21.69	1
NB	34	NB	47	16.82	0	16.82	16.82	1	16.8	0	16.8	16.8	1
GLP1R	411	GB	38	30.96	8.85	11.36	47.9	0.24	20.59	4.6	2.42	35.08	1
GLP1R	319	GA	322	17.14	1.37	14.09	19.13	1	18.62	4	4.56	31.17	1
GA	91	GB	138	23.21	0	23.21	23.21	1	16.45	3.39	8.82	28.26	1
GA	88	GB	138	21.58	0	21.58	21.58	1	13.26	3.82	6.51	27.13	1
GA	259	NB	44	8.89	0.6	6.95	10.38	1	10.43	4.05	2.08	29.31	1
GA	2	GG	58	34.5	7.79	11.28	48.22	0.1	25.21	2.18	6.37	38.65	1
GA	314	NB	66	9.84	0	9.84	9.84	1	9.22	0	9.22	9.22	1
GA	33	GB	78	9.95	0	9.95	9.95	1	9.52	0	9.52	9.52	1
GA	34	GB	76	9.1	0	9.1	9.1	1	9.13	0	9.13	9.13	1
GA	87	GG	14	37.52	0	37.52	37.52	0	24.3	2.38	11.41	34.31	1
GA	305	GG	26	64.9	0	64.9	64.9	0	43.6	7.84	27.69	63.63	0.1203
GA	260	NB	44	6.72	0.59	5.26	8.13	1	10.46	4.01	1.15	28.57	1
GA	240	GB	57	8.87	0	8.87	8.87	1	8.46	0	8.46	8.46	1
GB	280	GG	47	7.34	0	7.34	7.34	1	15.43	4.67	2.58	31.82	1
GB	12	GG	20	11.7	0	11.7	11.7	1	11.82	0	11.82	11.82	1

## Sheet: KArGO
Supplementary Table 4. The distance mapping and satisfaction of KArGO cross-links on the cryo-EM structure and the integrative structure ensemble of the GLP-1R-Gs complex
Protein 1	Residue 1	Protein 2	Residue 2	Cryo-EM structures					Integrtaive structures
				mean	std	min	max	% satisfaction	mean	std	min	max	% satisfaction
GLP1R	107	GLP1R	108	3.75	0.02	3.68	3.8	1	3.77	0	3.77	3.77	1
GLP1R	323	GLP1R	325	5.6	0	5.6	5.6	1	5.53	0	5.53	5.53	1
GLP1R	303	GLP1R	319	24.92	1.11	21.54	26.01	1	19.42	2.76	7.03	34.57	1
GLP1R	15	GLP1R	17	5.49	0	5.49	5.49	1	5.52	0	5.52	5.52	1
GLP1R	406	GLP1R	411	13.8	1.63	8.78	16.29	1	17.59	6.23	2.17	46.13	0.9961
GA	2	GA	20	27.46	5.88	14.08	38.96	1	25.35	3.78	12.87	33.9	1
GA	34	GA	42	14.12	0	14.12	14.12	1	14.07	0	14.07	14.07	1
GA	338	GA	373	21.3	0	21.3	21.3	1	21.32	0	21.32	21.32	1
GA	211	GA	228	24.31	0	24.31	24.31	1	23.36	0	23.36	23.36	1
GA	283	GA	300	35.49	0	35.49	35.49	1	15.19	5.34	2.3	39.52	0.9998
GA	333	GA	338	8.5	0	8.5	8.5	1	8.42	0	8.42	8.42	1
GA	293	GA	333	15.32	0	15.32	15.32	1	25.81	1.55	15.55	31.02	1
GA	338	GA	342	6.61	0	6.61	6.61	1	6.26	0	6.26	6.26	1
GA	34	GA	38	6.17	0	6.17	6.17	1	5.97	0	5.97	5.97	1
GA	216	GA	228	35.25	0	35.25	35.25	1	34.58	0	34.58	34.58	1
GA	17	GA	20	4.79	0	4.79	4.79	1	4.87	0	4.87	4.87	1
GA	13	GA	17	6.17	0	6.17	6.17	1	6.32	0	6.32	6.32	1
GA	336	GA	338	5.44	0	5.44	5.44	1	5.49	0	5.49	5.49	1
GA	2	GA	13	22.6	5.18	9.72	32.27	1	35.37	3.76	22.42	43.85	0.4263
GA	2	GA	42	55.38	7.58	37.82	69.19	0.02	10.6	4.21	1.96	29.05	1
GA	42	GA	58	18.26	0	18.26	18.26	1	17.4	2.38	4.27	23.31	1
GA	338	GA	347	14.56	0	14.56	14.56	1	14.42	0	14.42	14.42	1
GA	160	GA	293	30.94	0	30.94	30.94	1	18.72	3.41	7.98	32.55	1
GA	293	GA	380	25.15	0	25.15	25.15	1	23.05	1.69	14.29	29.89	1
GA	228	GA	293	25.19	0	25.19	25.19	1	13.65	1.77	8.35	23.49	1
GA	265	GA	300	15.19	0	15.19	15.19	1	14.71	3.96	3.27	35.41	1
GA	338	GA	356	26.73	0	26.73	26.73	1	26.34	0	26.34	26.34	1
GA	38	GA	53	26.53	0	26.53	26.53	1	29.89	2.38	17.98	36.15	0.9998
GA	2	GA	38	50.01	7.22	30.92	63.01	0.1	9.82	2.05	2.48	26.56	1
GA	338	GA	374	18.17	0	18.17	18.17	1	18.1	0	18.1	18.1	1
GA	293	GA	317	23.67	0	23.67	23.67	1	30.19	2.42	18.66	37.64	0.9747
GA	338	GA	380	25.57	0	25.57	25.57	1	25.4	0	25.4	25.4	1
GA	283	GA	293	27.71	0	27.71	27.71	1	14.51	4.92	1.76	39.02	1
GA	271	GA	283	15.97	0	15.97	15.97	1	12.44	4.47	2.43	35.85	1
GB	52	GB	57	11.63	0	11.63	11.63	1	11.27	0	11.27	11.27	1
GG	62	GG	64	6.76	0.37	5.5	7.29	1	10.7	3.99	1.9	27.74	1
GG	20	GG	27	14.65	0	14.65	14.65	1	15.16	0	15.16	15.16	1
GG	27	GG	29	6.65	0	6.65	6.65	1	6.52	0	6.52	6.52	1
GLP1R	398	GA	2	59.51	7.12	40.73	73.37	0	35.89	7.68	5.35	51.45	0.26
GA	2	GB	46	45.36	7.07	26.23	58.72	0.21	31.5	7.01	2.49	50.52	0.6363
