# Supplementary material for: Conformational Dynamics of the Activated GLP-1 Receptor-Gs Complex Revealed by Cross-Linking Mass Spectrometry and Integrative Structure Modeling
Source: ACS Cent Sci. 2023 Apr 24;9(5):992–1007. doi: 10.1021/acscentsci.3c00063 (PMC10214531; doi:10.1021/acscentsci.3c00063)
Supplement: Supplementary file 6 — oc3c00063_si_006.xlsx [file oc3c00063_si_006.xlsx]

## Sheet: sheet1
Supplementary Table 5. Frequency of non-covalent interactions for top 37 unique GLP-1R sites on the receptor-G protein interface from the integrative structures
Rank	Receptor site	Sum	Hydrogen bond	Hydrophobic contact	Salt bridge
1	R:414_ARG	28452	19926	726	7800
2	R:340_MET	28314	13984	14330	0
3	R:172_LEU	27107	9581	17526	0
4	R:173_HIS	25898	20004	781	5113
5	R:169_PHE	24385	4854	19531	0
6	R:260_LEU	21836	7565	14271	0
7	R:339_LEU	19460	5489	13971	0
8	R:413_PHE	16413	1346	15067	0
9	R:417_TRP	16159	5668	10491	0
10	R:418_GLU	15223	15124	99	0
11	R:421_ARG	14541	12418	328	1795
12	R:341_CYS	14216	11460	2756	0
13	R:410_GLN	13737	12382	1355	0
14	R:429_ARG	9778	7574	399	1805
15	R:420_TRP	9570	4519	5051	0
16	R:423_GLU	9189	8871	318	0
17	R:258_SER	8861	8508	353	0
18	R:424_HIS	8392	6385	789	1218
19	R:425_LEU	8377	2547	5830	0
20	R:430_ASP	7932	7578	354	0
21	R:411_LEU	7886	1382	6504	0
22	R:426_HIS	7273	5660	573	1040
23	R:343_THR	7263	6616	647	0
24	R:427_ILE	6517	2130	4387	0
25	R:428_GLN	6290	5972	318	0
26	R:409_VAL	6115	1564	4551	0
27	R:174_CYS	5855	5829	26	0
28	R:168_GLY	5005	4476	529	0
29	R:167_LEU	4398	2240	2158	0
30	R:402_TYR	3749	2069	1680	0
31	R:355_THR	3323	2642	681	0
32	R:416_SER	2344	2333	11	0
33	R:175_THR	2164	2161	3	0
34	R:344_ASP	1995	1956	39	0
35	R:166_LEU	1511	523	988	0
36	R:250_TYR	1315	1111	204	0
37	R:177_ASN	1253	1247	6	0
