# Supplementary material for: Conformational Dynamics of the Activated GLP-1 Receptor-Gs Complex Revealed by Cross-Linking Mass Spectrometry and Integrative Structure Modeling
Source: ACS Cent Sci. 2023 Apr 24;9(5):992–1007. doi: 10.1021/acscentsci.3c00063 (PMC10214531; doi:10.1021/acscentsci.3c00063)
Supplement: Supplementary file 7 — oc3c00063_si_007.xlsx [file oc3c00063_si_007.xlsx]

## Sheet: cAMP accumulation assay
Supplemantary Table 6. Summary of EC50 in the cAMP accumulation assay and surface expression of top 37 unique GLP-1R sites from integrative structures
	EC50 fold-change (Mutant over WT)	EC50 (×10-11M）	Emax (WT %)	Expression (% WT)
WT	1±0.14	3.23±0.45	100±1	100±1.57
L166A	2.96±1.06	9.57±0.34	7±2	2±0.26
L167A	1.51±0.4	4.87±0.13	102±22	84±14.14
G168A	1.38±0.41	4.44±0.13	79±10	82±3.02
F169A***	4.13±0.71	13.3±2.28	80±6	61±10.82
L172A***	10.53±0.49	34±1.59	56±3	24±1.31
H173A**	2.39±0.24	7.71±0.76	73±3	82±0.59
C174A***	6.14±1.08	19.8±3.48	81±2	46±4.34
T175A*	1.58±0.26	5.11±0.85	143±20	89±6.27
N177A**	4.83±1.48	15.6±4.79	61±8	19±1.99
Y250A***	6.84±0.81	22.1±2.6	74±7	21±0.12
S258A*	1.82±0.44	5.88±0.14	104±1	101±7.02
L260A	0.8±0.1	2.57±0.32	97±6	111±3.74
L339A	1.2±0.27	3.86±0.88	82±20	85±6.03
M340A***	4.67±0.52	15.1±1.68	89±2	39±2.74
C341A	0.66±0.07	2.13±0.24	62±1	100±4.56
T343A***	1.98±0.23	6.39±0.73	85±24	86±13.14
R344A***	2.68±0.31	8.65±0.99	80±4	31±4.03
T355A	2.53±1.2	8.17±0.39	80±7	87±11.15
Y402A	4.63±1.09	15±3.51	4±1	8±0.48
V409A***	3.48±0.53	11.2±1.7	87±6	65±12.81
Q410A	1.21±0.13	3.92±0.41	81±6	72±3.52
L411A	1.03±0.28	3.34±0.91	87±11	77±2.65
F413A***	2.36±0.18	7.61±0.58	72±3	72±2.91
R414A	1.23±0.13	3.96±0.42	104±11	89±4.92
S416A	1.14±0.41	3.69±0.13	106±2	110±13.14
W417A	1.3±0.21	4.21±0.67	94±6	65±12.96
E418A	1.55±0.89	5.01±0.29	75±1	51±3.56
W420A***	1.92±0.05	6.21±0.15	72±23	75±1.97
R421A***	2.06±0.14	6.64±0.44	98±1	127±9.58
E423A**	1.63±0.16	5.25±0.51	98±10	107±6.73
H424A*	1.62±0.28	5.25±0.92	51±4	103±10.84
L425A	1.23±0.42	3.96±0.14	106±14	105±16.6
H426A	0.74±0.08	2.4±0.27	60±0	191±8.11
I427A***	1.75±0.14	5.65±0.44	92±10	93±1.18
Q428A	0.89±0.27	2.87±0.88	66±2	121±7.21
R429A	1.23±0.1	3.97±0.33	79±3	124±3.04
D430A	1.39±0.46	4.5±0.15	105±20	94±11.52
*Uncertainties are expressed as s.d.

## Sheet: G protein activation assay
Supplemantary Table 6. Summary of Emax in the G protein activation assay for six GLP-1R mutants relative to WT
	Emax (% WT)
WT	100
C174A***	42.9±2.3
N177A***	24.31±1.05
M340A***	56.21±3.61
F169	101.04±3.59
L172A***	10.92±1.26
Y250***	13.84±2.59
*Uncertainties are expressed as s.d.
