# Supplementary material for: Conformational Dynamics of the Activated GLP-1 Receptor-Gs Complex Revealed by Cross-Linking Mass Spectrometry and Integrative Structure Modeling
Source: ACS Cent Sci. 2023 Apr 24;9(5):992–1007. doi: 10.1021/acscentsci.3c00063 (PMC10214531; doi:10.1021/acscentsci.3c00063)
Supplement: Supplementary file 8 — oc3c00063_si_008.xlsx [file oc3c00063_si_008.xlsx]

## Sheet: sheet 1
Supplementary Table 7. Frequency of non-covalent interactions for top 41 unique Gas sites making contacts with the six functional GLP-1R sites from the integrative structures
Rank	Gαs site	Contacted receptor site	Hydrogen bond	Hydrophobic contact	Saltbridge	Sum
1	A:394_LEU	R:169_PHE	171	2782	0	2953
1	A:394_LEU	R:172_LEU	480	2083	0	2563
1	A:394_LEU	R:174_CYS	750	0	0	750
1	A:394_LEU	R:340_MET	61	294	0	355
1	A:394_LEU	R:250_TYR	123	54	0	177
1	A:394_LEU	R:177_ASN	174	0	0	174
2	A:346_LEU	R:340_MET	121	6160	0	6281
3	A:358_TYR	R:340_MET	2126	1353	0	3479
4	A:361_PRO	R:340_MET	357	2592	0	2949
5	A:4_LEU	R:172_LEU	226	1216	0	1442
5	A:4_LEU	R:169_PHE	16	452	0	468
5	A:4_LEU	R:174_CYS	127	0	0	127
5	A:4_LEU	R:177_ASN	2	0	0	2
5	A:4_LEU	R:250_TYR	1	0	0	1
6	A:360_TYR	R:340_MET	947	960	0	1907
7	A:342_ARG	R:340_MET	1493	0	0	1493
8	A:323_ASP	R:340_MET	1067	0	0	1067
9	A:321_PRO	R:340_MET	72	939	0	1011
10	A:3_CYS	R:172_LEU	375	0	0	375
10	A:3_CYS	R:174_CYS	364	0	0	364
10	A:3_CYS	R:169_PHE	53	50	0	103
10	A:3_CYS	R:177_ASN	14	0	0	14
10	A:3_CYS	R:250_TYR	7	0	0	7
11	A:343_ASP	R:340_MET	717	0	0	717
12	A:339_TYR	R:340_MET	494	101	0	595
13	A:359_CYS	R:340_MET	561	0	0	561
14	A:34_LYS	R:174_CYS	301	0	0	301
14	A:34_LYS	R:172_LEU	226	0	0	226
14	A:34_LYS	R:250_TYR	8	0	0	8
15	A:2_GLY	R:172_LEU	227	0	0	227
15	A:2_GLY	R:174_CYS	166	0	0	166
15	A:2_GLY	R:169_PHE	15	21	0	36
15	A:2_GLY	R:177_ASN	1	0	0	1
16	A:374_ARG	R:340_MET	362	0	0	362
17	A:378_ASP	R:340_MET	327	0	0	327
18	A:377_ASN	R:340_MET	318	0	0	318
19	A:347_ARG	R:340_MET	307	0	0	307
20	A:6_ASN	R:172_LEU	170	0	0	170
20	A:6_ASN	R:174_CYS	87	0	0	87
20	A:6_ASN	R:169_PHE	32	9	0	41
20	A:6_ASN	R:177_ASN	3	0	0	3
20	A:6_ASN	R:250_TYR	1	0	0	1
21	A:5_GLY	R:172_LEU	169	0	0	169
21	A:5_GLY	R:174_CYS	75	0	0	75
21	A:5_GLY	R:169_PHE	24	11	0	35
22	A:349_SER	R:340_MET	248	0	0	248
23	A:353_GLY	R:340_MET	225	0	0	225
24	A:325_THR	R:340_MET	196	0	0	196
25	A:145_GLU	R:340_MET	63	0	0	63
25	A:145_GLU	R:172_LEU	55	0	0	55
25	A:145_GLU	R:169_PHE	0	19	0	19
25	A:145_GLU	R:174_CYS	7	0	0	7
26	A:362_HIS	R:340_MET	125	0	0	125
27	A:322_GLU	R:340_MET	115	0	0	115
28	A:355_GLY	R:340_MET	106	0	0	106
29	A:7_SER	R:172_LEU	69	0	0	69
29	A:7_SER	R:169_PHE	10	1	0	11
29	A:7_SER	R:174_CYS	11	0	0	11
30	A:357_HIS	R:340_MET	71	0	0	71
31	A:318_TYR	R:340_MET	42	15	0	57
32	A:389_ARG	R:340_MET	32	0	0	32
32	A:389_ARG	R:172_LEU	12	0	0	12
32	A:389_ARG	R:169_PHE	0	1	0	1
32	A:389_ARG	R:174_CYS	1	0	0	1
32	A:389_ARG	R:177_ASN	1	0	0	1
33	A:112_ASN	R:340_MET	30	0	0	30
34	A:338_LYS	R:340_MET	28	0	0	28
35	A:8_LYS	R:172_LEU	19	0	0	19
35	A:8_LYS	R:169_PHE	3	2	0	5
35	A:8_LYS	R:174_CYS	4	0	0	4
36	A:37_TYR	R:172_LEU	4	15	0	19
36	A:37_TYR	R:174_CYS	3	0	0	3
37	A:130_TYR	R:340_MET	12	8	0	20
38	A:136_ASN	R:340_MET	19	0	0	19
39	A:319_THR	R:340_MET	15	0	0	15
40	A:13_ARG	R:169_PHE	2	0	0	2
40	A:13_ARG	R:172_LEU	2	0	0	2
41	A:387_HIS	R:172_LEU	1	0	0	1
41	A:387_HIS	R:250_TYR	1	0	0	1
