# Supplementary material for: Conformational Dynamics of the Activated GLP-1 Receptor-Gs Complex Revealed by Cross-Linking Mass Spectrometry and Integrative Structure Modeling
Source: ACS Cent Sci. 2023 Apr 24;9(5):992–1007. doi: 10.1021/acscentsci.3c00063 (PMC10214531; doi:10.1021/acscentsci.3c00063)
Supplement: Supplementary file 9 — oc3c00063_si_009.xlsx [file oc3c00063_si_009.xlsx]

## Sheet: Sheet1
Supplementary Table 8. Frequency of non-covalent interactions for the 24 functional contacts at the receptor-Gαs protein interface of integrative structures
Number	GLP-1R site	Gαs site	Hydrogen bond	Hydrophobic contact	Salt bridge	Sum
1	R:169_PHE	A:3_CYS	0	27	0	27
2	R:169_PHE	A:4_LEU	0	294	0	294
3	R:169_PHE	A:8_LYS	0	1	0	1
4	R:169_PHE	A:394_LEU	0	1804	0	1804
5	R:174_CYS	A:3_CYS	66	0	0	66
6	R:174_CYS	A:8_LYS	2	0	0	2
7	R:177_ASN	A:3_CYS	11	0	0	11
8	R:340_MET	A:130_TYR	6	7	0	13
9	R:340_MET	A:318_TYR	39	14	0	53
10	R:340_MET	A:323_ASP	394	0	0	394
11	R:340_MET	A:338_LYS	27	0	0	27
12	R:340_MET	A:339_TYR	330	91	0	421
13	R:340_MET	A:342_ARG	813	0	0	813
14	R:340_MET	A:343_ASP	558	0	0	558
15	R:340_MET	A:346_LEU	0	4963	0	4963
16	R:340_MET	A:359_CYS	72	0	0	72
17	R:340_MET	A:360_TYR	326	687	0	1013
18	R:340_MET	A:362_HIS	81	0	0	81
19	R:340_MET	A:378_ASP	225	0	0	225
20	R:340_MET	A:394_LEU	0	132	0	132
21	R:172_LEU	A:4_LEU	0	503	0	503
22	R:172_LEU	A:394_LEU	0	806	0	806
23	R:250_TYR	A:3_CYS	7	0	0	7
24	R:250_TYR	A:394_LEU	0	45	0	45
